# Supplementary material for: Antimicrobial Activity of Frankincense (Boswellia sacra) Oil and Smoke against Pathogenic and Airborne Microbes
Source: Foods. 2023 Sep 15;12(18):3442. doi: 10.3390/foods12183442 (PMC10527873; doi:10.3390/foods12183442)
Supplement: Supplementary file 1 [file foods-12-03442-s001.zip]

Archive with 2 entries (1 files):
- foods-2610774-supplementary/
- foods-2610774-supplementary/foods-2610774-supplementary.pdf
